# Supplementary material for: A Novel Reversed U Curve Method to Facilitate Ethanol Infusion into the Vein of Marshall in Atrial Fibrillation: A Single-Center Case Series Study
Source: J Cardiovasc Dev Dis. 2026 Jun 3;13(6):246. doi: 10.3390/jcdd13060246 (PMC13300134; doi:10.3390/jcdd13060246)
Supplement: Supplementary file 1 [file jcdd-13-00246-s001.zip]

Archive with 1 entries (1 files):
- jcdd-4288836-supplementary.pdf
